# Supplementary material for: Development and optimization of host DNA depletion in blood cultures using a saponin and salt-activated nuclease-based method
Source: Front Microbiol. 2026 Apr 8;17:1784408. doi: 10.3389/fmicb.2026.1784408 (PMC13099825; doi:10.3389/fmicb.2026.1784408)
Supplement: Supplementary file 1 [file Data_Sheet_1.xlsx]

## Sheet: Supplementary Table 5
Sequencing summary of E. coli and S. aureus blood cultures with 6 minutes bead beating.
				Number of reads			Percentage of reads							Genome coverage
	Samples	DNA extraction	Total DNA yield (ng)	Total reads	Host reads	Target pathogen reads	Other prokaryotes	Host reads	Target pathogen reads	Other prokaryotes	Avg. read length (sequencing)	Avg. bp size (Tapestation)	N50	Mean breadth (%)	Mean depth (X)	Reference ARGs detection
	E. coli	HL-SAN	39.25	57	45	6	6	78.95	10.53	10.53	2367.53	4249	4301	0.546012	0.00546012	-
		M-SAN	300	140078	126313	12218	1547	90.17	8.72	1.1	2851.62	9610	3143	87.3986	7.90745	EC5
	S. aureus	HL-SAN	35.75	132758	20027	112610	121	15.09	84.83	0.091	3541.8	16768	3928	93.6357	143.133	tet(38), fosB
		M-SAN	93.5	89725	30064	59602	59	33.5	66.44	0.061	3883.77	9388	4322	93.7853	86.2627	tet(38), fosB
Sequencing summary of E. coli and S. aureus blood cultures with 10 minutes (default) bead beating.
				Number of reads			Percentage of reads							Genome coverage
	Samples	DNA extraction	Total DNA yield (ng)	Total reads	Host reads	Target pathogen reads	Other prokaryotes	Host reads	Target pathogen reads	Other prokaryotes	Avg. read length (sequencing)	Avg. bp size (Tapestation)	N50	Mean breadth (%)	Mean depth (X)	Reference ARGs detection
	E. coli	HL-SAN (10ul)	55	38766	38690	65	11	99.8	0.17	0.03	466	4273	521	0.9	0.009	-
		M-SAN (10ul)	105	95831	95725	87	19	99.89	0.091	0.0198	1024	10290	1622	1.8569	0.0190133	-
		Biostic	1000	120922	120851	42	29	99.9413	0.0347	0.024	1445	7398	2951	1.86895	0.0186895	-
	S. aureus	HL-SAN (10ul)	75	56981	35997	20939	45	63.15	36.74	0.08	1406	9394	3694	93.1488	20.5489	tet(38), fosB
		M-SAN (10ul)	230	101994	79880	22070	44	78.3	21.7	0.043	1611	12952	2830	93.0778	21.104	tet(38), fosB
		Biostic	800	59948	53086	6854	8	88.56	11.44	0.0133	1604	N/A	3349	92.059	5.79988	tet(38), fosB
